# Supplementary material for: A comprehensive dynamic growth and development model of Hermetia illucens larvae
Source: PLoS One. 2020 Sep 18;15(9):e0239084. doi: 10.1371/journal.pone.0239084 (PMC7500678; doi:10.1371/journal.pone.0239084)
Supplement: S1 Dataset — This file contains the data for the moisture dependency experiment executed in this work. (XLSX) [file pone.0239084.s001.xlsx]

## Sheet: M2_Padmanabha
Experiment: Influence of moisture on larvae growth
Sample #	No. of larvae introduced	No. of larvae survived	Weight of empty container [mg]	Feed initial dry weight [mg]	Water added initially [mg]	water content [%]	Initial larvae wet weight [mg]	Final larvae wet weight [mg]	Final larvae dry weight [mg]	Avg wet weight per larvae [mg]	Avg dry weight per larvae [mg]	Total water added [g]	Total water [mg]	Evap loss (Avgloss X number of days)	Total water content including all water added [%]
0	0	0	17.5	9500	500	0.05	0	0	0	0	0	0	0		0
1	20	0	17.8	9500	500	0.05	43.92	0	0	0	0	0	0		0
2	20	19	17.6	9500	5500	0.366667	42.31	2210	659	116.316	34.6842	25.89	25890	14820	0.538162
3	20	20	17.6	9500	10500	0.525	47.98	2530	796	126.5	39.8	41	41000	18600	0.702194
4	20	20	17.6	9500	15500	0.62	46.64	2640	803	132	40.15	33	33000	16800	0.63035
5	20	18	17.6	9500	20500	0.683333	50.9	2413	689	134.056	38.2778	45.78	45780	16800	0.753119
6	20	19	17.6	9500	25500	0.728571	41.98	2660	707	140	37.2105	46.48	46480	21600	0.723677
7	20	20	17.6	9500	30500	0.7625	36.77	3055	747	152.75	37.35	52.58	52580	18000	0.784483
8	20	14	17.6	9500	35500	0.788889	35.69	1735	376	123.929	26.8571	56.16	56160	18600	0.79813
9	20	7	17.6	9500	40500	0.81	36.45	423	82	60.4286	11.7143	64.4	64400	21900	0.817308
