# Supplementary material for: A comprehensive dynamic growth and development model of Hermetia illucens larvae
Source: PLoS One. 2020 Sep 18;15(9):e0239084. doi: 10.1371/journal.pone.0239084 (PMC7500678; doi:10.1371/journal.pone.0239084)
Supplement: S1 File — The package contains MATLAB implementation of the dynamic model presented in this work. (ZIP) [file pone.0239084.s002.zip]

Archive with 12 entries (9 files):
- S2_Matlab_Code/
- S2_Matlab_Code/data/
- S2_Matlab_Code/data/Example_Dataset.xlsx
- S2_Matlab_Code/LarvaeDynamics_SimWrapper.m
- S2_Matlab_Code/main_sim.m
- S2_Matlab_Code/models/
- S2_Matlab_Code/models/LarvaeDynamics.m
- S2_Matlab_Code/models/LarvaeDynamics_Parameters.m
- S2_Matlab_Code/models/LarvaeGrowthDynamicsMEB.m
- S2_Matlab_Code/plot_settings.m
- S2_Matlab_Code/PrepareSim.m
- S2_Matlab_Code/README.txt
