# Supplementary material for: A comprehensive dynamic growth and development model of Hermetia illucens larvae
Source: PLoS One. 2020 Sep 18;15(9):e0239084. doi: 10.1371/journal.pone.0239084 (PMC7500678; doi:10.1371/journal.pone.0239084)
Supplement: S1 File — The package contains MATLAB implementation of the dynamic model presented in this work. (ZIP) [file pone.0239084.s002.zip › S2_Matlab_Code/data/Example_Dataset.xlsx]

## Sheet: D5_Diener2009
Data set(D1): Larvae dry mass change over time Source: [Diener S, Zurbrügg C, Tockner K. Conversion of organic material by black soldierfly larvae: Establishing optimal feeding rates. Waste management & research :the journal of the International Solid Wastes and Public Cleansing Association,ISWA. 2009;27:603–10. ]
Age [d]	Temperature [°C]	Humidity [%rh]	Water content in feed [%]	No. of larvae	Total feed dry weight for 200 larvae [g]	Dry-weight of larvae [mg]
6	26	67	60	200	158.4	3.16	larva
8	26	67	60	200	158.4	14.6	larva
10	26	67	60	200	158.4	46.1	larva
13	26	67	60	200	158.4	68.8	larva
15	26	67	60	200	158.4	76.1	larva
17	26	67	60	200	158.4	102	larva
17.01	26	67	60	200	158.4	63.3	pre-pupa
