# Supplementary material for: A comprehensive dynamic growth and development model of Hermetia illucens larvae
Source: PLoS One. 2020 Sep 18;15(9):e0239084. doi: 10.1371/journal.pone.0239084 (PMC7500678; doi:10.1371/journal.pone.0239084)
Supplement: S1 File — The package contains MATLAB implementation of the dynamic model presented in this work. (ZIP) [file pone.0239084.s002.zip › S2_Matlab_Code/main_sim.m]

%% Copyright (c) 2020, Murali Padmanabha (murali.padmanabha@etit.tu-chemnitz.de)
%                      Stefan Streif (stefan.streif@etit.tu-chemnitz.de)
% All rights reserved.
% 
% Redistribution and use in source and binary forms, with or without 
% modification, are permitted provided that the following conditions are 
% met:
% 
%     * Redistributions of source code must retain the above copyright 
%       notice, this list of conditions and the following disclaimer.
%     * If any part of this model or code is used, then the following 
%       paper must be cited:
%       [Padmanabha, M.; Kobelski, A.; Hempel, A.;vStreif, S.: 
%        A comprehensive dynamic growth and development model of Hermetia
%        illucens larvae. PLOS ONE.]
%     * Redistributions in binary form must reproduce the above copyright 
%       notice, this list of conditions and the following disclaimer in 
%       the documentation and/or other materials provided with the distribution
%       
% THIS SOFTWARE IS PROVIDED BY THE COPYRIGHT HOLDERS AND CONTRIBUTORS "AS IS" 
% AND ANY EXPRESS OR IMPLIED WARRANTIES, INCLUDING, BUT NOT LIMITED TO, THE 
% IMPLIED WARRANTIES OF MERCHANTABILITY AND FITNESS FOR A PARTICULAR PURPOSE 
% ARE DISCLAIMED. IN NO EVENT SHALL THE COPYRIGHT OWNER OR CONTRIBUTORS BE 
% LIABLE FOR ANY DIRECT, INDIRECT, INCIDENTAL, SPECIAL, EXEMPLARY, OR 
% CONSEQUENTIAL DAMAGES (INCLUDING, BUT NOT LIMITED TO, PROCUREMENT OF 
% SUBSTITUTE GOODS OR SERVICES; LOSS OF USE, DATA, OR PROFITS; OR BUSINESS 
% INTERRUPTION) HOWEVER CAUSED AND ON ANY THEORY OF LIABILITY, WHETHER IN 
% CONTRACT, STRICT LIABILITY, OR TORT (INCLUDING NEGLIGENCE OR OTHERWISE) 
% ARISING IN ANY WAY OUT OF THE USE OF THIS SOFTWARE, EVEN IF ADVISED OF THE 
% POSSIBILITY OF SUCH DAMAGE.

%% Set the Path and labels of the models to be simulated
PrepareSim
run('.\models\LarvaeDynamics_Parameters');

%% Load and prepare experiment data
[simul, data]       = prep_LiteratureData (p, 'Example_Dataset', 'D5_Diener2009');

%% Run the simulation
data.results = solveAndRun(data.sim_data,data.sim_p);

%% Plot the results
plot_result_manuscript(data);

%% Local functions
% Function to prepare the dataset suitable for simulation
function [simul, data] = prep_LiteratureData (p, file_name, dataset_name)
% load and process data set
simul.data_name = file_name;
simul.data_path = './data/';
simul.run_name  = [file_name,'_',dataset_name];

% Load the pre_processed measurement data
opts = detectImportOptions([simul.data_path simul.data_name '.xlsx'],'Sheet',dataset_name);
temp_table = readtable([simul.data_path simul.data_name '.xlsx'],opts);

%data range from table
d_range = 1:length(temp_table{:,1});
    
% resampling factor
resampling_fac = 5;
    
% atleast age/ time is required for generating an empty structure
data.sim_data.reltime = double(temp_table{d_range,1}) .* 24 .* 3600;
% perform default mapping based on the function
data.sim_p = p;

% the time stamp is same for all the values measured in the chamber therefore taking the time stamps of temperature measurements
data.sim_data.time  = data.sim_data.reltime;

% creating time stamps for each matrix(states, inputs, and disturbance for compatability)
data.sim_data.ts_X = data.sim_data.time;
data.sim_data.ts_U = data.sim_data.time;
data.sim_data.ts_D = data.sim_data.time;

% Empty structure
data.sim_data.states = zeros(length(data.sim_data.time),data.sim_p.INDEX.Xl_max);
data.sim_data.disturbances = zeros(length(data.sim_data.time),data.sim_p.INDEX.Dl_max);
data.sim_data.inputs = zeros(length(data.sim_data.time),data.sim_p.INDEX.Ul_max);

if strcmp(dataset_name, 'D5_Diener2009')    
    % override default mapping
    data.sim_data.states(:,data.sim_p.INDEX.Xl_T_sum) = double(temp_table{d_range,1}) .* 24;
    data.sim_data.states(:,data.sim_p.INDEX.Xl_B_cnt) = double(temp_table{d_range,5});
    data.sim_data.disturbances(:,data.sim_p.INDEX.Dl_T_med) = double(temp_table{d_range,2});
    data.sim_data.disturbances(:,data.sim_p.INDEX.Dl_A) = 0.75; % liters per minute per gram feed
    data.sim_data.states(:,data.sim_p.INDEX.Xl_B) = double(temp_table{d_range,7}) / 1000;
    data.sim_data.disturbances(:,data.sim_p.INDEX.Dl_N_med) = double(temp_table{d_range,6}) ./ 1000;
    data.sim_data.disturbances(:,data.sim_p.INDEX.Dl_W_med) = ((double(temp_table{d_range,4})/100)./(1-double(temp_table{d_range,4})/100)) .* (double(temp_table{d_range,6}) ./ 1000);
    % additional parameters related to experiments
    data.sim_p.lrv_feeding_period = 17-6;
    
    %clean entries with nan in raw data
    temp_ids = ~isnan(data.sim_data.states(:,1));
    temp_names = fieldnames(data.sim_data);
    for id = 1:length(temp_names)
        data.sim_data.(temp_names{id}) = data.sim_data.(temp_names{id})(temp_ids,:);
        data.sim_data.(temp_names{id}) = data.sim_data.(temp_names{id})(1:end,:);
    end
    
    % backup raw data before resampling
    data.raw_data = data.sim_data;
    data.raw_data.reltime = data.sim_data.time;
    data.meta_proc.origSample_rate  = 1/mean(diff(data.sim_data.time(1:4)));
    data.meta_proc.reSample_rate    = data.meta_proc.origSample_rate;
    % resample the data
    data.sim_data = tb_DataReSample(data.sim_data, data.meta_proc.reSample_rate .*resampling_fac);
    data.sim_data.reltime = data.sim_data.time;
    
end

end

% Solve and run simulation
function results = solveAndRun(data, par)
% Execute the ODE solver with the initial conditions
%[results.time, results.X] = ode15s(@(t,X)model_SimWrapper(t, data.time, X, data.inputs, data.disturbances, par),data.time, data.states(1,:));
[results.time, results.X] = ode45(@(t,X)LarvaeDynamics_SimWrapper(t, data.time, X, data.inputs, data.disturbances, par),data.time, data.states(1,:));

% use the solution to compute the flux terms and plot the final results
results.X_dot =[];
results.Y =[];
results.Phi =[];
results.U = data.inputs;
results.D = data.disturbances;
for sim_step = 1:1:length(results.time)
    t = results.time(sim_step);
    X = results.X(sim_step,:);
    Ut = interp1(data.time', data.inputs, t')';
    Dt = interp1(data.time', data.disturbances, t')';
    [X_dot, Y, Phi] = LarvaeDynamics(X, Ut, Dt, par);
    results.X_dot =   [results.X_dot; X_dot];
    results.Y     =   [results.Y; Y'];
    results.Phi   =   [results.Phi; Phi];
end
end

%% Helper function for plotting the results
% function to plots results
function plot_result_manuscript(data)
plot_settings;
plot_opt.y1_label_pos = [-0.075, 0.5, 0];
plot_opt.y2_label_pos = [1.08, 0.5, 0];
plot_opt.x_label_pos = [0.5, -0.10, 0];
plot_opt.title_pos    = [0.075, 0.85, 0];
x_axis_lim = [0, Inf];
y_axis_lim = [0, Inf];
plot_opt.subplot_index = 0;
plot_opt.subplot_rows = 1;
plot_opt.subplot_cols = 2;

padding = [0.005, 0.14, 0.00, 0.09]; % [Left, bottom, right, top]

% calculate the development sums lines
data.results.ages = interp1(data.results.X(:,data.sim_p.INDEX.Xl_T_sum),(data.results.time ./ 3600),...
    [data.sim_p.lrv_age_1, data.sim_p.lrv_age_2, data.sim_p.lrv_age_3, data.sim_p.lrv_age_4],'linear','extrap');
data.results.ages(isnan(data.results.ages)) =0;

% Initialise the figure and start plot procedure
h_fig = figure('units','normalized','outerposition',[0 0 0.75 0.55]);
plot_opt.subplot_index = plot_opt.subplot_index+1;
ax = subplot(plot_opt.subplot_rows,plot_opt.subplot_cols,plot_opt.subplot_index,'FontSize',plot_opt.FTsize_axisnumbers);
hold on
ax.ColorOrder = ax.ColorOrder(1:5,:);
plot(data.results.time/3600, data.results.X(:,1).*1000,'-',...
    'LineWidth',plot_opt.Linewidth,...
    'MarkerSize',plot_opt.MarkerSize);
plot(data.raw_data.ts_X/3600, data.raw_data.states(:,1).*1000, 'x',...
    'LineWidth',plot_opt.Linewidth,...
    'MarkerSize',plot_opt.MarkerSize);
% draw lines to indicate the age lines
xline(data.results.ages(1),'-.','$k_\mathrm{T_{\Sigma}1}$','Interpreter',plot_opt.interpreter,'fontsize',plot_opt.Ftsize_label,'LineWidth',plot_opt.Linewidth,'LabelHorizontalAlignment', 'center');
xline(data.results.ages(2),'-.','$k_\mathrm{T_{\Sigma}3}$','Interpreter',plot_opt.interpreter,'fontsize',plot_opt.Ftsize_label,'LineWidth',plot_opt.Linewidth,'LabelHorizontalAlignment', 'center');
xline(data.results.ages(3),'-.','$k_\mathrm{T_{\Sigma}2}$','Interpreter',plot_opt.interpreter,'fontsize',plot_opt.Ftsize_label,'LineWidth',plot_opt.Linewidth,'LabelHorizontalAlignment', 'center');
%xline(data.results.ages(4),'-.','$k_\mathrm{T_{\Sigma}3}$','Interpreter',plot_opt.interpreter,'fontsize',plot_opt.Ftsize_label,'LineWidth',plot_opt.Linewidth,'LabelHorizontalAlignment', 'center');
hold off;
ax.YColor = plot_opt.YColor;
ax.XLim=x_axis_lim;
ax.YLim= [0, 100];
ax.FontName = plot_opt.FontName;
ax.Box = 'on';
ax.FontSize = plot_opt.FTsize_axisnumbers;
ylabel('Dry weight [$mg$]','Interpreter',plot_opt.interpreter,'Units', 'normalized', 'Position', plot_opt.y1_label_pos,'fontsize',plot_opt.Ftsize_label);
xlabel('Time [$h$]','Interpreter',plot_opt.interpreter,'Units', 'normalized','Position', plot_opt.x_label_pos,'fontsize',plot_opt.Ftsize_label);
title(ax, '(a)','Units', 'normalized', 'Position', plot_opt.title_pos,'FontWeight',plot_opt.TitleFontWeight,'fontsize',plot_opt.Ftsize_label);
%text(0.005, 0.07,'(a)','FontWeight',plot_opt.TitleFontWeight,'fontsize',plot_opt.FTsize_axisnumbers);
plot_compact(ax, padding+[-0.03, 0, 0, 0]);
l1 = legend('Model',...
    'Data G1',...
    'Interpreter',plot_opt.interpreter,'Orientation', 'horizontal', 'Location','none', 'fontsize',plot_opt.Ftsize_legend, 'box','off');
set(l1,'Position',[0.00 0.96 0.8 0.0]);

y_loc = mean(ax.YLim) .* 4/3;
% text( 20, y_loc,{['$R^2 =$',num2str(data.results.rsq(1),'%1.3f')]},...
%     'Interpreter',plot_opt.interpreter,'fontsize',plot_opt.Ftsize_legend,'FontName',plot_opt.FontName);

plot_opt.subplot_index = plot_opt.subplot_index+1;
ax = subplot(plot_opt.subplot_rows,plot_opt.subplot_cols,plot_opt.subplot_index,'FontSize',plot_opt.FTsize_axisnumbers);
hold on
norm_val = max((data.results.Phi(:,1)./data.results.X(:,1)));
plot(data.results.time/3600, (data.results.Phi(:,1)./data.results.X(:,1))./norm_val,'-',...
    data.results.time/3600, data.results.Phi(:,2)./data.results.X(:,1)./norm_val,'-',...
    data.results.time/3600, (data.results.Phi(:,3)+ data.results.Phi(:,6))./data.results.X(:,1)./norm_val,'-',...
    ...%data.results.time/3600, data.results.Phi(:,4)./data.results.X(:,1)./norm_val,'-',...
    data.results.time/3600, data.results.Phi(:,5)./data.results.X(:,1)./norm_val,'-',...
    'LineWidth',plot_opt.Linewidth,...
    'MarkerSize',plot_opt.MarkerSize);
% draw lines to indicate the age lines
xline(data.results.ages(1),'-.','$k_\mathrm{T_{\Sigma}1}$','Interpreter',plot_opt.interpreter,'fontsize',plot_opt.Ftsize_label,'LineWidth',plot_opt.Linewidth,'LabelHorizontalAlignment', 'center');
xline(data.results.ages(2),'-.','$k_\mathrm{T_{\Sigma}3}$','Interpreter',plot_opt.interpreter,'fontsize',plot_opt.Ftsize_label,'LineWidth',plot_opt.Linewidth,'LabelHorizontalAlignment', 'center');
xline(data.results.ages(3),'-.','$k_\mathrm{T_{\Sigma}2}$','Interpreter',plot_opt.interpreter,'fontsize',plot_opt.Ftsize_label,'LineWidth',plot_opt.Linewidth,'LabelHorizontalAlignment', 'center');
%xline(data.results.ages(4),'-.','$k_\mathrm{T_{\Sigma}3}$','Interpreter',plot_opt.interpreter,'fontsize',plot_opt.Ftsize_label,'LineWidth',plot_opt.Linewidth,'LabelHorizontalAlignment', 'center');
ax.YColor = plot_opt.YColor;
ax.XLim=x_axis_lim;
ax.YLim= [-0.1, 1.18];
%ax.YTickLabel = ax.YTick;
ax.FontName = plot_opt.FontName;
ax.Box = 'on';
ax.FontSize = plot_opt.FTsize_axisnumbers;
ylabel('Dry weight partition [$\%$]','Interpreter',plot_opt.interpreter,'Units', 'normalized', 'Position', plot_opt.y1_label_pos,'fontsize',plot_opt.Ftsize_label);
xlabel('Time [$h$]','Interpreter',plot_opt.interpreter,'Units', 'normalized','Position', plot_opt.x_label_pos,'fontsize',plot_opt.Ftsize_label);
title(ax,'(b)','Units', 'normalized', 'Position', plot_opt.title_pos,'FontWeight',plot_opt.TitleFontWeight,'fontsize',plot_opt.Ftsize_label);
yyaxis right
plot(data.results.time/3600, data.results.X(:,3),'-k',...
    'LineWidth',plot_opt.Linewidth,...
    'MarkerSize',plot_opt.MarkerSize);
hold off
ylabel('Development sums [$h$]','Interpreter',plot_opt.interpreter,'Units', 'normalized', 'Position', plot_opt.y2_label_pos,'fontsize',plot_opt.Ftsize_label);
ax.YColor = plot_opt.YColor;
plot_compact(ax, padding+[0, 0, -0.00, 0]);

l1 = legend('$\phi_\mathrm{B_{ing}}$','$\phi_\mathrm{B_{excr}}$','$\phi_\mathrm{B_{metab}}$','$\dot{B_\mathrm{dry}}$',...
    'Interpreter',plot_opt.interpreter,'Orientation', 'horizontal', 'Location','none', 'fontsize',plot_opt.Ftsize_legend, 'box','off');
set(l1,'Position',[0.00 0.96 5 0.0]);

% y_loc = mean(ax.YLim) .* 4/3;
% text( 10, y_loc,{['Model \ $R^2 = $',num2str(data.results.rsq(1),2)]},...
%     'Interpreter',plot_opt.interpreter,'fontsize',plot_opt.Ftsize_legend,'FontName',plot_opt.FontName);
end

% function for resampling the data
function data_out = tb_DataReSample(data_in, freq)
%% resamples the given timseries sensor data at the specified intervals
%iterate through the fields in the structure
fields = fieldnames(data_in);
for idx = 1:length(fields)
    % resample data at the time stamps to obtain sample rate of freq
    try
        [data_out.(fields{idx}), data_out.time] = resample(double(data_in.(fields{idx})),data_in.time, freq, 1,1);
    catch e
        fprintf(1,'There was an error while resampling! The message was:%s for "%s"\n',e.message,fields{idx});
    end
end
end

% function to remove spaces around the axes
function ax = plot_compact(ax, padding)
%PLOT_COMPACT adjusts the white spaces around the plots as pecified by
%padding
% To be called after plotting a axis as
% ax = plot(...) or ax = subplot(...)
% padding = [0.01, 0.12, 0.01, 0.08]; % [Left, bottom, right, top]
% compactfig(ax, padding);
% where 

outerpos = ax.OuterPosition;
ti = [0,0,0,0];%ax.TightInset;
left = outerpos(1) + ti(1) + padding(1);
bottom = outerpos(2) + ti(2) + padding(2);
ax_width = outerpos(3) - ti(1) - ti(3) - padding(1)- padding(3);
ax_height = outerpos(4) - ti(2) - ti(4)- padding(2)- padding(4);
ax.Position = [left bottom ax_width ax_height];
end
