# Supplementary material for: A comprehensive dynamic growth and development model of Hermetia illucens larvae
Source: PLoS One. 2020 Sep 18;15(9):e0239084. doi: 10.1371/journal.pone.0239084 (PMC7500678; doi:10.1371/journal.pone.0239084)
Supplement: S1 File — The package contains MATLAB implementation of the dynamic model presented in this work. (ZIP) [file pone.0239084.s002.zip › S2_Matlab_Code/models/LarvaeDynamics_Parameters.m]

%% Copyright (c) 2020, Murali Padmanabha (murali.padmanabha@etit.tu-chemnitz.de)
%                      Stefan Streif (stefan.streif@etit.tu-chemnitz.de)
% All rights reserved.
% 
% Redistribution and use in source and binary forms, with or without 
% modification, are permitted provided that the following conditions are 
% met:
% 
%     * Redistributions of source code must retain the above copyright 
%       notice, this list of conditions and the following disclaimer.
%     * If any part of this model or code is used, then the following 
%       paper must be cited:
%       [Padmanabha, M.; Kobelski, A.; Hempel, A.;vStreif, S.: 
%        A comprehensive dynamic growth and development model of Hermetia
%        illucens larvae. PLOS ONE.]
%     * Redistributions in binary form must reproduce the above copyright 
%       notice, this list of conditions and the following disclaimer in 
%       the documentation and/or other materials provided with the distribution
%       
% THIS SOFTWARE IS PROVIDED BY THE COPYRIGHT HOLDERS AND CONTRIBUTORS "AS IS" 
% AND ANY EXPRESS OR IMPLIED WARRANTIES, INCLUDING, BUT NOT LIMITED TO, THE 
% IMPLIED WARRANTIES OF MERCHANTABILITY AND FITNESS FOR A PARTICULAR PURPOSE 
% ARE DISCLAIMED. IN NO EVENT SHALL THE COPYRIGHT OWNER OR CONTRIBUTORS BE 
% LIABLE FOR ANY DIRECT, INDIRECT, INCIDENTAL, SPECIAL, EXEMPLARY, OR 
% CONSEQUENTIAL DAMAGES (INCLUDING, BUT NOT LIMITED TO, PROCUREMENT OF 
% SUBSTITUTE GOODS OR SERVICES; LOSS OF USE, DATA, OR PROFITS; OR BUSINESS 
% INTERRUPTION) HOWEVER CAUSED AND ON ANY THEORY OF LIABILITY, WHETHER IN 
% CONTRACT, STRICT LIABILITY, OR TORT (INCLUDING NEGLIGENCE OR OTHERWISE) 
% ARISING IN ANY WAY OUT OF THE USE OF THIS SOFTWARE, EVEN IF ADVISED OF THE 
% POSSIBILITY OF SUCH DAMAGE.

%% Parameters for Larvae (Hermetia illucens)

%% vector indices/mapping
% state variables
INDEX.Xl_B      = 1;        %[mg]            dry mass of individual larvae
INDEX.Xl_B_wet  = 2;        %[mg]            wet mass of individual larvae
INDEX.Xl_T_sum  = 3;        %[h]            development sums in hours
INDEX.Xl_B_cnt  = 4;        %[-]            number of larvaes in the substrate
INDEX.Xl_max    = 4;

% output variables
INDEX.Yl_B  = 1;            %[mg]            dry mass of individual larvae
INDEX.Yl_max = 1;

% input variables
INDEX.Ul_cnt   = 1;         %[-]            number of larvaes removed or introduced in the substrate at a given time point
INDEX.Ul_max   = 1;

% disturbance variables
INDEX.Dl_T      = 1;        %[?C]           air temperature in production unit
INDEX.Dl_T_med  = 2;        %[?C]           substrate temperature in production unit
INDEX.Dl_C      = 3;        %[kg m-3]       CO2 concentration in production unit
INDEX.Dl_O      = 4;        %[kg m-3]       O2 concentration in production unit
INDEX.Dl_H      = 5;        %[kg m-3]       Humidity of air in production unit
INDEX.Dl_W_med  = 6;        %[kg]           water in production unit
INDEX.Dl_N_med  = 7;        %[kg]           Nutrients/feed in growing medium
INDEX.Dl_A      = 8;        %[l min-1]      Air flow rate in the production unit
INDEX.Dl_max    = 8;

% flux variables
INDEX.Phi_larvae_ingest     = 1;    %[mg s-1]           feed ingestion rate
INDEX.Phi_larvae_excret     = 2;    %[mg s-1]           feed excretion rate
INDEX.Phi_larvae_digest     = 3;    %[mg s-1]           feed expenditure rate for digestion
INDEX.Phi_larvae_assim      = 4;    %[mg s-1]           feed to assimilates converion rate
INDEX.Phi_larvae_growth     = 5;    %[mg s-1]           growth rate
INDEX.Phi_larvae_grmaint    = 6;    %[mg s-1]           assimilates expenditure rate for maintenance and maturity
INDEX.Phi_larvae_T          = 7;    %[?C s-1]           variation in air temperature due to larval+microbiome activity            
INDEX.Phi_larvae_H          = 8;    %[kg m-3 s-1]       variation in air humidity due to larval+microbiome activity            
INDEX.Phi_larvae_C          = 9;    %[kg m-3 s-1]       variation in air humidity due to larval+microbiome activity
INDEX.Phi_larvae_O          = 10;   %[kg m-3 s-1]       variation in air humidity due to larval+microbiome activity
INDEX.Phi_larvae_H_evap     = 11;   %[kg m-3 s-1]       variation in air humidity due to evaporation from substrate
INDEX.Phi_larvae_H_cond     = 12;   %[kg m-3 s-1]       variation in air humidity due to condenstaion on substrate
INDEX.Phi_larvae_Q_lrv      = 13;   %[j s-1]            heat produced in the substrate due to the larval+microbiome activity
INDEX.Phi_larvae_Q_evap     = 14;   %[j s-1]            heat absorbed due to evaporation process
INDEX.Phi_larvae_W          = 15;   %[mg s-1]           larvae water consumption rate
INDEX.Phi_larvae_N          = 16;   %[mg s-1]           larvae feed consumption rate
INDEX.Phi_larvae_max        = 16;   

%% Parameters for influence of factors on growth and development

% Arrihenus parameters
p.lrv_T_A           = 8450;         % [K] Arrhenius temperature for the reference temperature
p.lrv_T_AL          = 60000;        % [K] Arrhenius temperature for the lower boundary temperature
p.lrv_T_AH          = 40667.265;    % [K] Arrhenius temperature for the upper boundary temperature
p.lrv_T_L           = 285;          % [K] lower boundary temperature for Arrhenius equation 
p.lrv_T_ref         = 298.92;       % [K] reference temperature for Arrhenius equation
p.lrv_T_H           = 308.96;       % [K] upper boundary temperature for Arrhenius equation
p.lrv_met_rate      = 0.7195;       % [s-1] development rate observed at the known reference temperature
       
% Logan-10 mod model
p.lrv_rho_T         = 0.2487; % [?c] development rate change per degree change in temperature (Logan-10 model)
p.lrv_T_max         = 39.769; % [?c] lethal maximum temperature for larval survival (modified Logan-10 model)
p.lrv_T_delta       = 3.0;    % [?c] width of the high temperature boundary (modified Logan-10 model)
p.lrv_T_base        = 15.956; % [?c] lower temperature boundary above which the development is observed (Logan-10 model)
p.lrv_rate_base     = 0.2152; % [s-1] minimum development rate observed above the lower temperature boundary (Logan-10 model)
p.lrv_rate_max      = 1.0139; % [s-1] maximum observed development rate in response to temperature (Logan-10 model)
      
% Feed response
p.lrv_feed_growth_max    = 1;       % [-] normalized maximum growth rate of the larvae in response to feed density/availability
p.lrv_feed_growth_hf     = 0.0717;  % [g g-1 d-1 larva-1] feed density/feeding rate for which the development rate is half
p.lrv_feed_dev_max       = 1;       % [-] normalized maximum development rate of the larvae in response to feed density/availability
p.lrv_feed_dev_hf        = 0.0137;  % [g g-1 d-1 larva-1] feed density/feeding rate fow which the development rate is half

% Airflow response
p.lrv_air_hf            = 0.1877;   % [l min-1 kg-1] airflow rate for which the growth rate is half         
p.lrv_air_max           = 1.1282;   % [-] normalized maximum growth rate in response to airflow rate

% Feed moisture response
p.lrv_moist_low       = 0.329;              % [kg kg-1] Lower critical moisture below which no growth is seen
p.lrv_moist_high1     = 0.720;              % [kg kg-1] higher moisture until which linear growth is observed
p.lrv_moist_high2     = 0.75;               % [kg kg-1] higher moisture after which growth falls
p.lrv_moist_crit      = 0.839;              % [kg kg-1] higher critical moisture after which growth ceases
p.lrv_moist_max       = 1.1656;             % [kg kg-1] rate corrections applied

%% Experiment specific parameters
p.lrv_feeding_period = 14;             %[d] Typical length for which the larvae feeds on the given substrate

%% MEB model specific parameters
p.lrv_spec_inj_rate     = 1.61e-04;       % [mg mg-1 s-1] milligram feed consumed per mg larvae per second
p.lrv_alf_excret       = 0.5762;          % [-] fraction of ingested feed excreted out
p.lrv_alf_assimresp    = 0.2132;          % [-] fraction of ingested feed spent for digestion  
p.lrv_alf_matur        = 0.035;           % [-] fraction of ingested feed spent for maintenance and maturity  
p.lrv_spec_matur       = p.lrv_spec_inj_rate .* p.lrv_alf_matur; % [mg mg-1 s-1] milligram feed spent for maintenance-maturity per mg larvae per second

% Parameters for the development stages/age
p.lrv_asy_max_size      = 0.115;      % [g] assymptotic maximum mass of the larvae
p.lrv_dev_max_ts        = 1/3600;     % [h] development rate per hour
p.lrv_age_1     = 9.760 .* 24;        % [h] development sum after which the assimilation drops due to maturation
p.lrv_age_2     = 12.40 .* 24;        % [h] development sum after which the assimilation stops due to maturation
p.lrv_age_3     = 11.06 .* 24;        % [h] development sum after which the maturity maintenance drops
p.lrv_age_4     = p.lrv_age_2;        % [h] development sum after development is complete

% other parameters
p.lrv_water_assim   = 0.7 ; % [-] a factor propotional to the amount of water that is assimilated

%% Initial values
INITVAL.Xl = zeros(1,INDEX.Xl_max);
INITVAL.Ul = zeros(1,INDEX.Ul_max);
INITVAL.Dl = zeros(1,INDEX.Dl_max);
INITVAL.Yl = zeros(1,INDEX.Yl_max);

%% packing all parameters into one structure
p.INDEX = INDEX;
p.INITVAL = INITVAL;
% remove unwated variables to keep workspace clean
%clear PE PE_lb PE_ub INITVAL; % keep INDEX in worspace as it is used in simulation scripts
clear PE PE_lb PE_ub INITVAL INDEX;
