# Supplementary material for: A comprehensive dynamic growth and development model of Hermetia illucens larvae
Source: PLoS One. 2020 Sep 18;15(9):e0239084. doi: 10.1371/journal.pone.0239084 (PMC7500678; doi:10.1371/journal.pone.0239084)
Supplement: S1 File — The package contains MATLAB implementation of the dynamic model presented in this work. (ZIP) [file pone.0239084.s002.zip › S2_Matlab_Code/models/LarvaeGrowthDynamicsMEB.m]

%% Copyright (c) 2020, Murali Padmanabha (murali.padmanabha@etit.tu-chemnitz.de)
%                      Stefan Streif (stefan.streif@etit.tu-chemnitz.de)
% All rights reserved.
% 
% Redistribution and use in source and binary forms, with or without 
% modification, are permitted provided that the following conditions are 
% met:
% 
%     * Redistributions of source code must retain the above copyright 
%       notice, this list of conditions and the following disclaimer.
%     * If any part of this model or code is used, then the following 
%       paper must be cited:
%       [Padmanabha, M.; Kobelski, A.; Hempel, A.;vStreif, S.: 
%        A comprehensive dynamic growth and development model of Hermetia
%        illucens larvae. PLOS ONE.]
%     * Redistributions in binary form must reproduce the above copyright 
%       notice, this list of conditions and the following disclaimer in 
%       the documentation and/or other materials provided with the distribution
%       
% THIS SOFTWARE IS PROVIDED BY THE COPYRIGHT HOLDERS AND CONTRIBUTORS "AS IS" 
% AND ANY EXPRESS OR IMPLIED WARRANTIES, INCLUDING, BUT NOT LIMITED TO, THE 
% IMPLIED WARRANTIES OF MERCHANTABILITY AND FITNESS FOR A PARTICULAR PURPOSE 
% ARE DISCLAIMED. IN NO EVENT SHALL THE COPYRIGHT OWNER OR CONTRIBUTORS BE 
% LIABLE FOR ANY DIRECT, INDIRECT, INCIDENTAL, SPECIAL, EXEMPLARY, OR 
% CONSEQUENTIAL DAMAGES (INCLUDING, BUT NOT LIMITED TO, PROCUREMENT OF 
% SUBSTITUTE GOODS OR SERVICES; LOSS OF USE, DATA, OR PROFITS; OR BUSINESS 
% INTERRUPTION) HOWEVER CAUSED AND ON ANY THEORY OF LIABILITY, WHETHER IN 
% CONTRACT, STRICT LIABILITY, OR TORT (INCLUDING NEGLIGENCE OR OTHERWISE) 
% ARISING IN ANY WAY OUT OF THE USE OF THIS SOFTWARE, EVEN IF ADVISED OF THE 
% POSSIBILITY OF SUCH DAMAGE.

%%
function [ X_dot, Y, Phi_larvae] = LarvaeGrowthDynamicsMEB(X, U, D, p)
% Function describing variable dynamics of larval growth

%% Variable definitions

%% Function definitions
   
%% Parameter definitions

%% Input vector mapping and global variable declaration
INDEX = p.INDEX;

Xl_B        = X(INDEX.Xl_B);
Xl_T_sum    = X(INDEX.Xl_T_sum);
Xl_B_cnt    = X(INDEX.Xl_B_cnt);

% External inputs/disturbances
T_med   = D(INDEX.Dl_T_med);
W     = D(INDEX.Dl_W_med);
N     = D(INDEX.Dl_N_med);
A     = D(INDEX.Dl_A);

Phi_B_cnt_u = U(INDEX.Ul_cnt);

%% Model Characteristics definitions

% converting water to moisture in concentration
W_moist = W ./(W+N);
N_dens = ((N .* 1000) ./ Xl_B_cnt)./ p.lrv_feeding_period; %converting the kilogram feed to feed density(gm per larvae per day)

% temperature influence on the metabolic rate defined with arrihneus equation
k_growth_temp = logan10mod(T_med, p);

% Function describes the development behavior based on the density of the feed
k_dev_feed = p.lrv_feed_dev_max .*(N_dens ./ (N_dens + p.lrv_feed_dev_hf));

% Function describes the ingestion behavior based on the density of the feed
k_growth_feed = p.lrv_feed_growth_max .*(N_dens ./ (N_dens + p.lrv_feed_growth_hf));

% function describing the effect on feed moisture content
k_growth_moisture = moist_influence_assim(W_moist, p);

% function describing the effect on air flow
k_growth_air = p.lrv_air_max .* (A ./ (A  + p.lrv_air_hf));

% Restriction in gas exchange due to high moitsure content
k_growth_air = k_growth_air .* moist_influence_resp(W_moist, p);

% function describing the rate of allocation to the maturity
% multiplied by 4 which it the factor relating the slope of a line and the
% slope of the sigmoid function
p.lrv_age_4 = p.lrv_age_2;
k_lrv_age_maturity      =  p.lrv_age_4 + 0.5 .*(p.lrv_age_3  - p.lrv_age_4); %[h] middle of dev stage at which the assim is propotional
k_lrv_maturity_trans    = 1 / (p.lrv_age_4  - p.lrv_age_3); %[1/h] slope for the transition phase
k_lrv_maturity = (1+(exp((Xl_T_sum - k_lrv_age_maturity) .* k_lrv_maturity_trans .* 4))).^ -1;

% Function describes the assimilation/injestion process
k_lrv_growth = ( 1 - Xl_B ./ p.lrv_asy_max_size);

% Since assimiliation should stop once the maturity stage is complete,
% assimilation is also multiplied by the maturity function describing that
% all kind of metabolic activities comes to a stop
k_lrv_growth = k_lrv_growth .* (k_lrv_maturity);

% Alternate function: 
% multiplied by 4 which it the factor relating the slope of a line and the
% slope of the sigmoid function
k_lrv_age_assim         =  p.lrv_age_1 + 0.5 .*(p.lrv_age_2  - p.lrv_age_1); %[h] middle of dev stage at which the assim is propotional
k_lrv_assim_trans       = 1 / (p.lrv_age_2  - p.lrv_age_1); %[1/h] slope for the transition phase
k_lrv_growth = k_lrv_growth .* ((1+(exp((Xl_T_sum - k_lrv_age_assim) .* k_lrv_assim_trans .*4))).^ -1);

% The toal nutrient/feed flux into the larvae
Phi_injestion = k_lrv_growth .* p.lrv_spec_inj_rate .* Xl_B;

% excretion rate
Phi_excretion = p.lrv_alf_excret .* Phi_injestion;

% Respiration required to produce energy necessary for
% injestion/assimilation
Phi_assim_resp = p.lrv_alf_assimresp .* Phi_injestion;

% Total carbon/drymass assimilated into the larval body
Phi_assimilation =  k_growth_air .* k_growth_temp .* k_growth_moisture .* k_growth_feed .* (Phi_injestion - Phi_excretion - Phi_assim_resp);

% Allocation to maturity & maintenance from assimilated feed
k_lrv_spec_matur = p.lrv_alf_matur .* p.lrv_spec_inj_rate;
Phi_maturity = (k_growth_feed .* k_growth_air .* k_growth_temp .* (k_lrv_spec_matur .* Xl_B)) .* k_lrv_maturity;

%Total water assimilated into the larval body
Phi_water_assimilation = Phi_assimilation .* p.lrv_water_assim .* W_moist;

% Mortality of larvae
Phi_B_cnt_mort = 0; % mortality rate shall be modelled here

%% Model Dynamics definition

% rate of change of larval dry weight
Xl_B_dot     = (Phi_assimilation ...
                - Phi_maturity...
                );

% wet weight should be the total assimilated dryweight plus the water
% assimilated
Xl_B_wet_dot =  Xl_B_dot + Phi_water_assimilation;

% now implemented as development sums
Xl_T_sum_dot     = p.lrv_dev_max_ts .* k_growth_temp .* k_growth_air .* k_dev_feed .* k_growth_moisture ;

% Larvae count
Xl_B_cnt_dot = Phi_B_cnt_u - Phi_B_cnt_mort;

%% Output assignment
X_dot(INDEX.Xl_B)       = Xl_B_dot;
X_dot(INDEX.Xl_B_wet)   = Xl_B_wet_dot;
X_dot(INDEX.Xl_T_sum)   = Xl_T_sum_dot;
X_dot(INDEX.Xl_B_cnt)   = Xl_B_cnt_dot;

%output
Y =  X';

% flux terms
Phi_larvae(INDEX.Phi_larvae_ingest)     = Phi_injestion;
Phi_larvae(INDEX.Phi_larvae_excret)     = Phi_excretion;
Phi_larvae(INDEX.Phi_larvae_digest)     = Phi_assim_resp;
Phi_larvae(INDEX.Phi_larvae_assim)      = Phi_assimilation;
Phi_larvae(INDEX.Phi_larvae_growth)     = Phi_assimilation - Phi_maturity;
Phi_larvae(INDEX.Phi_larvae_grmaint)    = Phi_maturity;

%% Debug Output assignment

end

%Arrhienus equation
function res = arrhenius(x_data,p)
rate_corr = p.lrv_met_rate  .* p.feed_influence_1;
rate_corr_2 = 0;
rate_corr_3 = 1;
rate_corr_4 = 1;
res = (rate_corr_2 + (rate_corr .* exp(((p.lrv_T_A / p.lrv_T_ref) - p.lrv_T_A ./ (x_data + p.T_abs)))))...
                     .* (1 + rate_corr_3 .* exp((p.lrv_T_AL ./ (x_data + p.T_abs)) - p.lrv_T_AL ./ p.lrv_T_L)...
                           + rate_corr_4 .* exp((p.lrv_T_AH ./ p.lrv_T_H) -(p.lrv_T_AH ./ (x_data + p.T_abs)))...
                         ) .^-1;       
end

%Logan6 equation
function res = logan10mod(x_data,p)
rate_corr_3 = 1; % flags to activate the modified equation and the normal equation
rate_corr_4 = ~rate_corr_3;
alpha = p.lrv_rate_max;
p.lrv_rate_base = p.lrv_rate_base;
k = (alpha - p.lrv_rate_base) ./ p.lrv_rate_base;
rho = p.lrv_rho_T ;
res = alpha .* ((1 + k .* exp(- rho .* (x_data - p.lrv_T_base))+ rate_corr_3 .* exp(-((p.lrv_T_max - x_data ) ./ (0.5 .* p.lrv_T_delta)))) .^-1 - (rate_corr_4.* exp(-((p.lrv_T_max - x_data ) ./ (0.5 .* p.lrv_T_delta)))));
end

% moisture influence
function res = moist_influence_assim(x_data,p)
% Combined function similar to temperature effect
inf_point_low = p.lrv_moist_low + (p.lrv_moist_high1 - p.lrv_moist_low)/2;
slope_log_low = 4 ./ (p.lrv_moist_high1 - p.lrv_moist_low);
res = p.lrv_moist_max .* (1 + exp(-slope_log_low .*(x_data - inf_point_low))).^-1;
end

% moisture influence
function res = moist_influence_resp(x_data,p)
% Combined function similar to temperature effect
inf_point_high = p.lrv_moist_high2 + (p.lrv_moist_crit - p.lrv_moist_high2)/2;
slope_log_high = 4 ./ (p.lrv_moist_crit - p.lrv_moist_high2);
res = p.lrv_moist_max * (1 + exp(slope_log_high .*(x_data - inf_point_high))).^-1;
end
