# Supplementary material for: A comprehensive dynamic growth and development model of Hermetia illucens larvae
Source: PLoS One. 2020 Sep 18;15(9):e0239084. doi: 10.1371/journal.pone.0239084 (PMC7500678; doi:10.1371/journal.pone.0239084)
Supplement: S1 File — The package contains MATLAB implementation of the dynamic model presented in this work. (ZIP) [file pone.0239084.s002.zip › S2_Matlab_Code/README.txt]

%% Copyright (c) 2020, Murali Padmanabha (murali.padmanabha@etit.tu-chemnitz.de)
%                      Stefan Streif (stefan.streif@etit.tu-chemnitz.de)
% All rights reserved.
% 
% Redistribution and use in source and binary forms, with or without 
% modification, are permitted provided that the following conditions are 
% met:
% 
%     * Redistributions of source code must retain the above copyright 
%       notice, this list of conditions and the following disclaimer.
%     * If any part of this model or code is used, then the following 
%       paper must be cited:
%       [Padmanabha, M.; Kobelski, A.; Hempel, A.;vStreif, S.: 
%        A comprehensive dynamic growth and development model of Hermetia
%        illucens larvae. PLOS ONE.]
%     * Redistributions in binary form must reproduce the above copyright 
%       notice, this list of conditions and the following disclaimer in 
%       the documentation and/or other materials provided with the distribution
%       
% THIS SOFTWARE IS PROVIDED BY THE COPYRIGHT HOLDERS AND CONTRIBUTORS "AS IS" 
% AND ANY EXPRESS OR IMPLIED WARRANTIES, INCLUDING, BUT NOT LIMITED TO, THE 
% IMPLIED WARRANTIES OF MERCHANTABILITY AND FITNESS FOR A PARTICULAR PURPOSE 
% ARE DISCLAIMED. IN NO EVENT SHALL THE COPYRIGHT OWNER OR CONTRIBUTORS BE 
% LIABLE FOR ANY DIRECT, INDIRECT, INCIDENTAL, SPECIAL, EXEMPLARY, OR 
% CONSEQUENTIAL DAMAGES (INCLUDING, BUT NOT LIMITED TO, PROCUREMENT OF 
% SUBSTITUTE GOODS OR SERVICES; LOSS OF USE, DATA, OR PROFITS; OR BUSINESS 
% INTERRUPTION) HOWEVER CAUSED AND ON ANY THEORY OF LIABILITY, WHETHER IN 
% CONTRACT, STRICT LIABILITY, OR TORT (INCLUDING NEGLIGENCE OR OTHERWISE) 
% ARISING IN ANY WAY OUT OF THE USE OF THIS SOFTWARE, EVEN IF ADVISED OF THE 
% POSSIBILITY OF SUCH DAMAGE.

This MATLAB code is the implementaion of the model presented in the work: [Padmanabha, M.; Kobelski, A.; Hempel, A.;vStreif, S.: A comprehensive dynamic growth and development model of Hermetia illucens larvae. PLOS ONE.]
Using any or only part of these files/code/work automatically implies that you agree to comply with the copyright and the conditions mentioned above.

Instructions:
1) To run the simulations simply run main_sim.m file.
2) To use new data, follw the example data included in the .\data folder and the prep_LiteratureData function in main_sim.m file
3) To change any model parameters, adapt the .\model\LarvaeDynamics_Parameters.m file accordingly
4) To change or adjust the model, adapt the .\model\LarvaeGrowthDynamicsMEB.m file accordingly
